# Supplementary material for: Cholangiocarcinoma Malignant Traits Are Promoted by Schwann Cells through TGFβ Signaling in a Model of Perineural Invasion
Source: Cells. 2024 Feb 20;13(5):366. doi: 10.3390/cells13050366 (PMC10930666; doi:10.3390/cells13050366)
Supplement: Supplementary file 1 [file cells-13-00366-s001.zip]

Archive with 1 entries (1 files):
- cells-2784463-supplementary.pdf
